# Supplementary material for: Revealing the evolutionary history and contemporary population structure of Pacific salmon in the Fraser River through genome resequencing
Source: G3 (Bethesda). 2024 Jul 23;14(10):jkae169. doi: 10.1093/g3journal/jkae169 (PMC11457079; doi:10.1093/g3journal/jkae169)
Supplement: jkae169_Supplementary_Data [file jkae169_supplementary_data.zip]

Archive with 17 entries (17 files):
- Figure_S10_G3-2024-405247.pdf
- Figure_S11_G3-2024-405247.pdf
- Figure_S12_G3-2024-405247.pdf
- Figure_S1_G3-2024-405247.pdf
- Figure_S2_G3-2024-405247.pdf
- Figure_S3_G3-2024-405247.pdf
- Figure_S4_G3-2024-405247.pdf
- Figure_S5_G3-2024-405247.pdf
- Figure_S6_G3-2024-405247.pdf
- Figure_S7_G3-2024-405247.pdf
- Figure_S8_G3-2024-405247.pdf
- Figure_S9_G3-2024-405247.pdf
- File_S1_G3-2024-405247.xlsx
- File_S2_G3-2024-405247.gz
- File_S3_G3-2024-405247.xlsx
- Supplemental_Material_Legends_G3-2024-405247.docx
- Table_S1_G3-2024-405247.docx
